# Supplementary material for: Botanical-chemical formulations enhanced yield and protection against Bipolaris sorokiniana in wheat by inducing the expression of pathogenesis-related proteins
Source: PLoS One. 2018 Apr 30;13(4):e0196194. doi: 10.1371/journal.pone.0196194 (PMC5927443; doi:10.1371/journal.pone.0196194)
Supplement: S1 Dataset — (XLSX) [file pone.0196194.s002.xlsx]

## Sheet: Pot Exp
	POT
Treatments	Disease Incidence (% )	PDI
BS	100	90										SD values
MFF1+BS	53.3	17.3										Dis Incidene	PDI
JAF1+BS	66.7	18.7										0	0
THF1+BS	73.3	32										5.2	3.3
CAF1+BS	73.3	36										5.6	3.5
SAF1+BS	66.7	30.7										4.7	4.1
JAF2+MFF2+BS	24.7	5.5										3.9	3.5
THF2+MFF2+BS	53	17										3.9	3.5
CAF2+ MFF2+BS	66.7	26.7										4.3	4.2
SAF2+MFF2+BS	60	18.7										5.5	4
JAF2+SAF2+BS	46.7	14.7										4.2	2.9
TAF2+SAF2+BS	60	22.7										5.5	3.1
CAF2+SAF2+BS	60	25.3										3.8	3.5
LSD value	38.002	10.537										5.8	3.5
												7.9	3.7
												SD values
Treatments	Disease Severity	Disease Reduction (%)										DS	DR
BS	5	0										0.115	0
MFF1+BS	1	80.7										0.133	5.3
JAF1+BS	0.9	79										0.067	6.4
THF1+BS	1.7	64										0.067	8.2
CAF1+BS	1.9	58.3										0.067	5.67
SAF1+BS	1.7	65.7										0.115	7.77
JAF2+MFF2+BS	0.3	94										0.067	6.67
THF2+MFF2+BS	1	81										0.067	5.7
CAF2+ MFF2+BS	1.3	70.3										0.115	6.9
SAF2+MFF2+BS	1	79.3										0.067	7.5
JAF2+SAF2+BS	0.8	83.7										0.067	6.4
TAF2+SAF2+BS	1.3	74.7										0.115	5.5
CAF2+SAF2+BS	1.8	71.7										0.124	6.6
LSD value	0.56	28.15
Treatment	Chlorophyll		Treatment	Chlorophyll									Chl SD values
Control	30.8defg		Control	30.8									2.5377
JAF1	42.7a		JAF1	42.7									2.133
THF1	38.5abc		THF1	38.5									1.93
CAF1	38.7abc		CAF1	38.7									1.73
SAF1	39.2abc		SAF1	39.2									1.23
BS	22.3h		BS	22.3									1.57
MFF1+BS	33.3cdef		MFF1+BS	33.3									1.33
JAF1+BS	36.2bcde		JAF1+BS	36.2									2.33
THF1+BS	28.2fgh		THF1+BS	28.2									1.66
CAF1+BS	27.1gh		CAF1+BS	27.1									1.73
SAF1+BS	37.0abc		SAF1+BS	37									2.67
JAF2+MFF2+BS	37.7abc		JAF2+MFF2+BS	41.3									1.67
THF2+MFF2+BS	28.8efg		THF2+MFF2+BS	36.2									2.67
CAF2+ MFF2+BS	30.6def		CAF2+ MFF2+BS	34.8									2.33
SAF2+MFF2+BS	36.5bcd		SAF2+MFF2+BS	36.5									1.58
JAF2+SAF2+BS	41.3ab		JAF2+SAF2+BS	37.7									2.58
TAF2+SAF2+BS	36.2bcd		TAF2+SAF2+BS	28.8									2.33
CAF2+SAF2+BS	34.8cde		CAF2+SAF2+BS	30.6									1.58
LSD value	6.0745		LSD value	6.0745
Treatment			Treatment
	protein content			Protein content										protein SD values
Control	168.31e		Control	168.31										5.45
JAF1	203.95ab		JAF1	203.95										4.52
THF1	198.27abcd		THF1	198.27										6.24
CAF1	194.69bcd		CAF1	194.69										6.56
SAF1	205.09ab		SAF1	205.09										4.58
BS	98.299f		BS	98.3										5.18
MFF1+BS	185.77bcde		MFF1+BS	185.77										4.33
JAF1+BS	203.69abc		JAF1+BS	203.69										4.76
THF1+BS	190.04bcde		THF1+BS	190.04										6.18
CAF1+BS	181.18cde		CAF1+BS	181.18										3.52
SAF1+BS	191.57bcd		SAF1+BS	191.57										5.84
JAF2+MFF2+BS	218.25a		JAF2+MFF2+BS	218.25										8.76
THF2+MFF2+BS	188.25bcde		THF2+MFF2+BS	188.25										10
CAF2+ MFF2+BS	202.93abc		CAF2+ MFF2+BS	202.93										10.57
SAF2+MFF2+BS	180.16fg		SAF2+MFF2+BS	180.16										8.76
JAF2+SAF2+BS	204.79ab		JAF2+SAF2+BS	204.79										9.64
TAF2+SAF2+BS	189.61bcde		TAF2+SAF2+BS	189.61										10.02
CAF2+SAF2+BS	184.2bcde		CAF2+SAF2+BS	184.2										10.5
LSD value	22.71		LSD value	22.71										10.7
													Total phenolic SD values
Treatment	Phenolic content		Treatment	Phenolic content									0.038
Control	0.6156g		Control	0.6156									0.048
JAF1	1.1703a		JAF1	1.1703									0.052
THF1	1.0113bc		THF1	1.0113									0.042
CAF1	1.005bc		CAF1	1.005									0.023
SAF1	1.0485b		SAF1	1.0485									0.048
BS	0.5385h		BS	0.5385									0.033
MFF1+BS	1.0005bc		MFF1+BS	1.0005									0.039
JAF1+BS	0.9554bc		JAF1+BS	0.9554									0.047
THF1+BS	0.7791f		THF1+BS	0.7791									0.039
CAF1+BS	0.7805f		CAF1+BS	0.7805									0.034
SAF1+BS	0.82ef		SAF1+BS	0.82									0.042
JAF2+MFF2+BS	1.1708a		JAF2+MFF2+BS	1.1708									0.031
THF2+MFF2+BS	1.0137bc		THF2+MFF2+BS	1.0137									0.038
CAF2+ MFF2+BS	1.0339bc		CAF2+ MFF2+BS	1.0339									0.047
SAF2+MFF2+BS	1.0118cd		SAF2+MFF2+BS	1.0118									0.039
JAF2+SAF2+BS	1.0154bc		JAF2+SAF2+BS	1.0154									0.042
TAF2+SAF2+BS	0.8996de		TAF2+SAF2+BS	0.8996									0.048
CAF2+SAF2+BS	0.9554bc		CAF2+SAF2+BS	0.9282
LSD value	0.1705		LSD value	0.1705
Treatment	AI		Treatment	AI activity									AI SD values
Control	2.33hi		Control	2.33									0.27
JAF1	2.72de		JAF1	2.72									0.13
THF1	2.49fg		THF1	2.49									0.282
CAF1	2.49fg		CAF1	2.49									0.177
SAF1	2.59ef		SAF1	2.59									0.162
BS	1.64k		BS	1.64									0.241
MFF1+BS	3.19b		MFF1+BS	3.19									0.246
JAF1+BS	2.87c		JAF1+BS	2.87									0.175
THF1+BS	1.92j		THF1+BS	1.92									0.246
CAF1+BS	1.93j		CAF1+BS	1.93									0.138
SAF1+BS	1.98j		SAF1+BS	1.98									0.192
JAF2+MFF2+BS	4.96a		JAF2+MFF2+BS	4.96									0.174
THF2+MFF2+BS	2.84cd		THF2+MFF2+BS	2.84									0.144
CAF2+ MFF2+BS	2.97c		CAF2+ MFF2+BS	2.97									0.28
SAF2+MFF2+BS	2.42gh		SAF2+MFF2+BS	2.42									0.22
JAF2+SAF2+BS	4.91a		JAF2+SAF2+BS	4.91									0.267
TAF2+SAF2+BS	2.25i		TAF2+SAF2+BS	2.25									0.258
CAF2+SAF2+BS	2.37ghi		CAF2+SAF2+BS	2.37									0.287
LSD value	0.2589		LSD value	0.2589
Treatment	Protease		Treatment	Protease activity								protease SD values
Control	4.50g		Control	4.5								0.6
JAF1	4.57g		JAF1	4.57								0.531
THF1	4.69g		THF1	4.69								0.67
CAF1	4.63g		CAF1	4.63								0.68
SAF1	4.57g		SAF1	4.57								0.57
BS	7.96ef		BS	7.96								0.67
MFF1+BS	9.84c		MFF1+BS	9.84								0.52
JAF1+BS	8.11ef		JAF1+BS	8.11								0.57
THF1+BS	7.79ef		THF1+BS	7.79								0.43
CAF1+BS	7.69f		CAF1+BS	7.69								0.58
SAF1+BS	8.16d		SAF1+BS	8.16								0.76
JAF2+MFF2+BS	12.69a		JAF2+MFF2+BS	12.69								0.75
THF2+MFF2+BS	12.32a		THF2+MFF2+BS	12.32								0.64
CAF2+ MFF2+BS	10.58b		CAF2+ MFF2+BS	10.58								0.58
SAF2+MFF2+BS	9.18d		SAF2+MFF2+BS	9.18								0.55
JAF2+SAF2+BS	12.25a		JAF2+SAF2+BS	12.25								0.73
TAF2+SAF2+BS	8.98d		TAF2+SAF2+BS	8.98								0.71
CAF2+SAF2+BS	8.82d		CAF2+SAF2+BS	8.82								0.72
LSD value	0.8273		LSD value	0.8273
Treatment	PPO activity		Treatment	PPO activity									PPO SD values
Control	0.5716i		Control	0.5716									0.053
JAF1	0.8587g		JAF1	0.8587									0.044
THF1	0.7743h		THF1	0.7743									0.065
CAF1	0.7271h		CAF1	0.7271									0.045
SAF1	0.7686h		SAF1	0.7686									0.036
BS	0.7271h		BS	0.7271									0.053
MFF1+BS	1.1026bcde		MFF1+BS	1.1026									0.041
JAF1+BS	1.1323bc		JAF1+BS	1.1323									0.066
THF1+BS	1.0326ef		THF1+BS	1.0326									0.057
CAF1+BS	1.0082f		CAF1+BS	1.0082									0.064
SAF1+BS	1.0539def		SAF1+BS	1.0539									0.053
JAF2+MFF2+BS	1.2175a		JAF2+MFF2+BS	1.2175									0.052
THF2+MFF2+BS	1.1192bcd		THF2+MFF2+BS	1.1192									0.068
CAF2+ MFF2+BS	1.0985bcde		CAF2+ MFF2+BS	1.0985									0.068
SAF2+MFF2+BS	1.0524def		SAF2+MFF2+BS	1.0524									0.056
JAF2+SAF2+BS	1.1571ab		JAF2+SAF2+BS	1.1571									0.06
TAF2+SAF2+BS	1.0733cdef		TAF2+SAF2+BS	1.0733									0.06
CAF2+SAF2+BS	1.0903bcde		CAF2+SAF2+BS	1.0903									0.05
LSD value	1.09		LSD value	1.09
													POD SD values
Treatment	POD activity		Treatment	POD activity									0.084
Control	0.8851h		Control	0.8851									0.077
JAF1	1.0908g		JAF1	1.0908									0.084
THF1	1.013g		THF1	1.013									0.085
CAF1	1.0229g		CAF1	1.0229									0.081
SAF1	0.9821gh		SAF1	0.9821									0.073
BS	1.4468f		BS	1.4468									0.076
MFF1+BS	1.6376bcd		MFF1+BS	1.6376									0.064
JAF1+BS	1.6562bc		JAF1+BS	1.6562									0.081
THF1+BS	1.5042ef		THF1+BS	1.5042									0.065
CAF1+BS	1.4509d		CAF1+BS	1.4509									0.074
SAF1+BS	1.5221f		SAF1+BS	1.5221									0.055
JAF2+MFF2+BS	1.8449a		JAF2+MFF2+BS	1.8449									0.078
THF2+MFF2+BS	1.6795bc		THF2+MFF2+BS	1.6795									0.052
CAF2+ MFF2+BS	1.6921bc		CAF2+ MFF2+BS	1.6921									0.063
SAF2+MFF2+BS	1.6605abc		SAF2+MFF2+BS	1.6605									0.067
JAF2+SAF2+BS	1.7588ab		JAF2+SAF2+BS	1.7588									0.095
TAF2+SAF2+BS	1.6482bcd		TAF2+SAF2+BS	1.6482									0.094
CAF2+SAF2+BS	1.5855cde		CAF2+SAF2+BS	1.5855
LSD value	0.2353		LSD value	0.2353
													CHI SD values
Treatment	Chitinase		Treatment	Chitinase									0.128
Control	0.41j		Control	0.41									0.138
JAF1	0.39j		JAF1	0.39									0.153
THF1	0.41j		THF1	0.41									0.13
CAF1	0.42j		CAF1	0.42									0.133
SAF1	0.40j		SAF1	0.4									0.168
BS	1.08i		BS	1.08									0.141
MFF1+BS	2.64b		MFF1+BS	2.64									0.133
JAF1+BS	1.96f		JAF1+BS	1.96									0.142
THF1+BS	1.82h		THF1+BS	1.82									0.128
CAF1+BS	1.87gh		CAF1+BS	1.87									0.124
SAF1+BS	1.92fg		SAF1+BS	1.92									0.151
JAF2+MFF2+BS	3.91a		JAF2+MFF2+BS	3.91									0.149
THF2+MFF2+BS	2.49c		THF2+MFF2+BS	2.49									0.163
CAF2+ MFF2+BS	2.49c		CAF2+ MFF2+BS	2.49									0.138
SAF2+MFF2+BS	2.42de		SAF2+MFF2+BS	2.42									0.121
JAF2+SAF2+BS	3.86a		JAF2+SAF2+BS	3.86									0.128
TAF2+SAF2+BS	2.33e		TAF2+SAF2+BS	2.33									0.127
CAF2+SAF2+BS	2.38de		CAF2+SAF2+BS	2.38
LSD value	0.0966		LSD value	0.0966
Treatment	PAL		Treatment	PAL								PAL SD values
Control	24.41i		Control	24.41								2.37
JAF1	23.95i		JAF1	23.95								2.37
THF1	24.23i		THF1	24.23								2.27
CAF1	24.59i		CAF1	24.59								2.48
SAF1	24.09i		SAF1	24.09								2.61
BS	34.06g		BS	34.06								2.31
MFF1+BS	41.87b		MFF1+BS	41.87								2.53
JAF1+BS	38.88de		JAF1+BS	38.88								2.62
THF1+BS	35.48gh		THF1+BS	35.48								2.68
CAF1+BS	35.16gh		CAF1+BS	35.16								2.35
SAF1+BS	36.17fg		SAF1+BS	36.17								3.32
JAF2+MFF2+BS	46.02a		JAF2+MFF2+BS	46.02								2.62
THF2+MFF2+BS	41.59b		THF2+MFF2+BS	41.59								2.66
CAF2+ MFF2+BS	41.84b		CAF2+ MFF2+BS	41.84								2.57
SAF2+MFF2+BS	39.67cd		SAF2+MFF2+BS	39.67								2.46
JAF2+SAF2+BS	40.78bc		JAF2+SAF2+BS	40.78								2.39
TAF2+SAF2+BS	37.57ef		TAF2+SAF2+BS	37.57								2.34
CAF2+SAF2+BS	38.3de		CAF2+SAF2+BS	38.3								2.64
LSD value	2.6474		LSD value	2.6474
Treatments	Chitinase-1	SD values
Control	0.7	0.10413
BS	2.61	0.89
MFF1+BS	20.53	1.93112
JAF1+BS	16.8	2.44
THF1+BS	11.4	2.29693
CAF1+BS	12.401	2.8
SAF1+BS	13.054	2.2
JAF2+MFF2+BS	45.34	4.63229
THF2+MFF2+BS	17.604	1.95
CAF2+ MFF2+BS	21.3	3.8
SAF2+MFF2+BS	3.153	0.9
JAF2+SAF2+BS	11.201	1.3
TAF2+SAF2+BS	16.866	2.3
CAF2+SAF2+BS	12.822	0.98
Treatments	β 1,3 glucanase	SD values
Control	1	0.05
BS	1.131	0.45
MFF1+BS	1.87	0.101612
JAF1+BS	2.644	0.186716
THF1+BS	2.105	0.35
CAF1+BS	2.262	0.25
SAF1+BS	2.023	0.12
JAF2+MFF2+BS	7.9	0.49
THF2+MFF2+BS	3.3	0.171306
CAF2+ MFF2+BS	5.94	0.28
SAF2+MFF2+BS	1.7	0.091
JAF2+SAF2+BS	3.305	0.42
TAF2+SAF2+BS	1.589	0.45
CAF2+SAF2+BS	4.261	0.56
Treatments	PR-4	SD values
Control	0.7	0.0392488
BS	1.5	0.160251
MFF1+BS	6.3	1.6
JAF1+BS	17.1	0.290086
THF1+BS	2.5	0.43
CAF1+BS	6.5	0.75
SAF1+BS	11.4	0.826524
JAF2+MFF2+BS	25.7	0.75187
THF2+MFF2+BS	12.6	0.683572
CAF2+ MFF2+BS	10.3	2.23774
SAF2+MFF2+BS	4.8	1.0746
JAF2+SAF2+BS	9.8	0.631634
TAF2+SAF2+BS	7.9	0.83
CAF2+SAF2+BS	8.93	0.97
Treatments	PR-5	SD values
Control	0.5	0.0549859
BS	1.3	0.050729
MFF1+BS	10.3	0.991287
JAF1+BS	15.3	2.05076
THF1+BS	2.9	0.510071
CAF1+BS	3.2	0.322895
SAF1+BS	22.8	2.77195
JAF2+MFF2+BS	26.4	2.21147
THF2+MFF2+BS	9.2	0.179584
CAF2+ MFF2+BS	17.6	2.90259
SAF2+MFF2+BS	12.3	0.612103
JAF2+SAF2+BS	16.3	1.7
TAF2+SAF2+BS	3.2	0.192287
CAF2+SAF2+BS	7.4	0.411223

## Sheet: Field Exp
	FIELD EXP										Standard deviation (SD) values
Treatments	Disease Incidence	PDI									Dis Incidene	PDI
BS	100	90									0	0
MFF1+BS	60	18									6.67	5.5
JAF1+BS	60	22									6.67	6.5
THF1+BS	73	31									6.67	4.9
CAF1+BS	77	35									6.67	4.1
SAF1+BS	67	30									6.67	2.5
JAF2+MFF2+BS	43	14									6.67	3
THF2+MFF2+BS	50	16									6.67	2.5
CAF2+ MFF2+BS	43	13									6.67	3
SAF2+MFF2+BS	53	18									9.5	4
JAF2+SAF2+BS	60	25									6.67	3.7
TAF2+SAF2+BS	57	22									9.5	3.6
CAF2+SAF2+BS	57	24									9.5	5
LSD value	29.5	7.16
Treatments	Disease severity	Disease Reduction (%)										SD values
BS	5	0										DR	DS
MFF1+BS	0.95	80										0	0
JAF1+BS	1.25	75										4	0.17
THF1+BS	1.8	65										3.9	0.133
CAF1+BS	1.9	60										5.3	0.067
SAF1+BS	1.7	66										6.7	0.14
JAF2+MFF2+BS	0.7	87										4.6	0.067
THF2+MFF2+BS	0.95	75										5.5	0.115
CAF2+ MFF2+BS	0.75	74										3.67	0.15
SAF2+MFF2+BS	0.95	80										6.3	0.067
JAF2+SAF2+BS	1.2	85										6.5	0.115
TAF2+SAF2+BS	1.3	82										4.5	0.067
CAF2+SAF2+BS	1.65	84										5.7	0.18
LSD value	0.36	7.94										6.8	0.17
Treatments	Chlorophyll content									Chlorophyll SD values
Control	43									3.05
JAF1	62.05									1.94
THF1	59.25									1.08
CAF1	52.55									1.83
SAF1	60.15									1.6
BS	33.85									1.77
MFF1+BS	44									1.43
JAF1+BS	43.7									2.26
THF1+BS	41.6									2.42
CAF1+BS	42.1									1.48
SAF1+BS	41.55									1.83
JAF2+MFF2+BS	60.35									1.58
THF2+MFF2+BS	58.95									1.95
CAF2+ MFF2+BS	48.6									1.83
SAF2+MFF2+BS	47.6									1.48
JAF2+SAF2+BS	47.3									1.64
TAF2+SAF2+BS	48.1									1.46
CAF2+SAF2+BS	42.55									1.85
LSD value	3.3617
									Protein SD values
Treatments	Protein content								13.2
Control	174.93								13.07
JAF1	201.25								12.07
THF1	191.14								13.07
CAF1	199.33								10.45
SAF1	187.05								9.76
BS	142.48								8.91
MFF1+BS	200.55								8.45
JAF1+BS	205.91								9.3
THF1+BS	184.85								10.07
CAF1+BS	199.86								10.07
SAF1+BS	193.58								11.07
JAF2+MFF2+BS	232.21								11.07
THF2+MFF2+BS	214.22								10.07
CAF2+ MFF2+BS	203.03								11.07
SAF2+MFF2+BS	207.64								12.07
JAF2+SAF2+BS	208.6								12.07
TAF2+SAF2+BS	203.92								13.07
CAF2+SAF2+BS	201.02
LSD value	16.77
									phenolic SD values
Treatments	Total phenolic content								0.04
Control	0.9328								0.034
JAF1	1.3567								0.045
THF1	1.1643								0.038
CAF1	1.2519								0.071
SAF1	1.309								0.051
BS	0.6432								0.056
MFF1+BS	1.0627								0.039
JAF1+BS	1.0028								0.031
THF1+BS	0.8318								0.049
CAF1+BS	0.8421								0.029
SAF1+BS	0.8665								0.066
JAF2+MFF2+BS	1.4533								0.035
THF2+MFF2+BS	1.2099								0.028
CAF2+ MFF2+BS	1.2485								0.032
SAF2+MFF2+BS	1.054								0.046
JAF2+SAF2+BS	1.0921								0.07
TAF2+SAF2+BS	1.0437								0.06
CAF2+SAF2+BS	1.0332
LSD value	0.2126
										AI SD values
Treatments	AI activity									0.186
Control	3.65									0.295
JAF1	4.38									0.387
THF1	3.97									0.285
CAF1	4									0.285
SAF1	4.27									0.311
BS	2.75									0.192
MFF1+BS	4.25									0.193
JAF1+BS	4.89									0.19
THF1+BS	3.74									0.188
CAF1+BS	3.81									0.285
SAF1+BS	3.83									0.298
JAF2+MFF2+BS	6.5									0.285
THF2+MFF2+BS	5.6									0.196
CAF2+ MFF2+BS	4.29									0.197
SAF2+MFF2+BS	4.53									0.19
JAF2+SAF2+BS	6.34									0.196
TAF2+SAF2+BS	4.83									0.187
CAF2+SAF2+BS	4.85
LSD value	0.4311
Treatments	Protease activity								protease SD values
Control	5.97								0.283
JAF1	6.23								0.453
THF1	6.32								0.312
CAF1	6.5								0.511
SAF1	6.4								0.328
BS	8.66								0.687
MFF1+BS	11.56								0.403
JAF1+BS	11.12								0.325
THF1+BS	10.04								0.463
CAF1+BS	10								0.457
SAF1+BS	10.6								0.23
JAF2+MFF2+BS	16.61								0.54
THF2+MFF2+BS	16.41								0.929
CAF2+ MFF2+BS	12.41								0.53
SAF2+MFF2+BS	12.26								0.638
JAF2+SAF2+BS	13.17								0.856
TAF2+SAF2+BS	12.43								0.429
CAF2+SAF2+BS	11.28
LSD value	1.5805
										PPO SD values
Treatments	Mean PPO									0.046
Control	0.2926									0.062
JAF1	1.0723									0.042
THF1	0.8802									0.044
CAF1	0.8268									0.048
SAF1	0.9433									0.063
BS	0.649									0.063
MFF1+BS	0.9911									0.048
JAF1+BS	0.9753									0.036
THF1+BS	0.7843									0.044
CAF1+BS	0.6826									0.044
SAF1+BS	0.8548									0.054
JAF2+MFF2+BS	2.1052									0.044
THF2+MFF2+BS	2.1214									0.044
CAF2+ MFF2+BS	1.7132									0.043
SAF2+MFF2+BS	1.811									0.064
JAF2+SAF2+BS	2.1052									0.048
TAF2+SAF2+BS	1.1703									0.04
CAF2+SAF2+BS	1.0377
LSD value	0.2008
Treatments	POD										POD SD values
Control	0.8814										0.041
JAF1	0.9406										0.042
THF1	0.934										0.042
CAF1	0.9177										0.04
SAF1	0.9248										0.041
BS	1.305										0.06
MFF1+BS	1.4567										0.046
JAF1+BS	1.7551										0.053
THF1+BS	1.3359										0.041
CAF1+BS	1.3392										0.045
SAF1+BS	1.4141										0.04
JAF2+MFF2+BS	1.9969										0.044
THF2+MFF2+BS	1.5994										0.043
CAF2+ MFF2+BS	1.627										0.045
SAF2+MFF2+BS	1.5223										0.042
JAF2+SAF2+BS	1.7826										0.061
TAF2+SAF2+BS	1.5841										0.042
CAF2+SAF2+BS	1.3052										0.042
LSD value	0.3
Treatments	Chitinase activity								CHI SD values
Control	0.48								0.1053
JAF1	0.41								0.1046
THF1	0.44								0.1049
CAF1	0.44								0.1044
SAF1	0.45								0.1044
BS	1.26								0.1047
MFF1+BS	3.85								0.1068
JAF1+BS	3.48								0.1052
THF1+BS	2.8								0.107
CAF1+BS	2.94								0.1056
SAF1+BS	3.08								0.1056
JAF2+MFF2+BS	7.82								0.1053
THF2+MFF2+BS	7.74								0.1051
CAF2+ MFF2+BS	5.2								0.1067
SAF2+MFF2+BS	3.83								0.1065
JAF2+SAF2+BS	5.1								0.094
TAF2+SAF2+BS	4.92								0.096
CAF2+SAF2+BS	3.66								0.087
LSD value	0.1204
Treatments	PAL activity									PAL SD values
Control	28.03									2.51
JAF1	27.31									2.54
THF1	27.94									1.56
CAF1	26.99									1.69
SAF1	27.44									1.82
BS	37.75									2.442
MFF1+BS	44.39									1.33
JAF1+BS	44.2									2.47
THF1+BS	40.98									1.47
CAF1+BS	39.47									1.39
SAF1+BS	42.42									1.32
JAF2+MFF2+BS	59.89									1.23
THF2+MFF2+BS	52.35									1.51
CAF2+ MFF2+BS	50.7									1.46
SAF2+MFF2+BS	41.31									2.42
JAF2+SAF2+BS	49.83									2.51
TAF2+SAF2+BS	45.57									2.37
CAF2+SAF2+BS	44.87									3.49
LSD value	0.38
	Gene Expression
Treatments	Chitinase-1	SD values
Control	0.65	0.04438
BS	2.42	0.18383
MFF1+BS	17.6	0.47412
JAF1+BS	15.9	0.71513
THF1+BS	10.75	0.3222
CAF1+BS	11.3	0.4614
SAF1+BS	11.9	1.025
JAF2+MFF2+BS	41.6	3.00345
THF2+MFF2+BS	16.6	1.57159
CAF2+ MFF2+BS	19.725	0.908966
SAF2+MFF2+BS	9.4	0.165189
JAF2+SAF2+BS	10.7	0.79083
TAF2+SAF2+BS	15.8	0.70195
CAF2+SAF2+BS	11.8	1.01863
Treatments	β 1,3 glucanase	SD
Control	0.8	0.0556434
BS	1.21	0.0305666
MFF1+BS	1.62	0.371708
JAF1+BS	1.93	0.482598
THF1+BS	1.71	0.0811023
CAF1+BS	1.85	0.106152
SAF1+BS	1.79	0.657055
JAF2+MFF2+BS	6.68	0.757939
THF2+MFF2+BS	3.5	0.306039
CAF2+ MFF2+BS	4.93	1.27106
SAF2+MFF2+BS	2.1	0.14413
JAF2+SAF2+BS	4.73	0.156194
TAF2+SAF2+BS	1.46	0.232725
CAF2+SAF2+BS	3.89	0.42
Treatments	PR-4	SD
Control	0.6	0.0620102
BS	1.42	0.213826
MFF1+BS	5.88	1.84523
JAF1+BS	16.5	0.381511
THF1+BS	2.3	1.03123
CAF1+BS	5.72	1.3
SAF1+BS	10.8	0.672086
JAF2+MFF2+BS	24.9	1.8
THF2+MFF2+BS	11.7	1.8472
CAF2+ MFF2+BS	10.15	0.78529
SAF2+MFF2+BS	5.1	0.266143
JAF2+SAF2+BS	9.5	1.5
TAF2+SAF2+BS	7.4	1.47251
CAF2+SAF2+BS	8.64	1.3
Treatments	PR-5	SD
Control	0.3	0.0193213
BS	0.891	0.104882
MFF1+BS	9.8	1.20659
JAF1+BS	14.8	0.45
THF1+BS	2.7	0.27
CAF1+BS	2.9	0.35
SAF1+BS	21.7	1.67441
JAF2+MFF2+BS	24.2	1.58115
THF2+MFF2+BS	7.9	0.324746
CAF2+ MFF2+BS	16.5	0.41889
SAF2+MFF2+BS	11.5	0.0980162
JAF2+SAF2+BS	15.5	0.306323
TAF2+SAF2+BS	2.5	0.25114
CAF2+SAF2+BS	7.1	0.402253
